# Supplementary material for: Myoinositol and Selenium (MYSE) Supplementation Is Associated with Favorable Changes in Thyroid Parameters and Migraine Outcomes in Patients with Migraine and Hashimoto’s Thyroiditis: A Retrospective Cohort Study
Source: Nutrients. 2026 May 14;18(10):1554. doi: 10.3390/nu18101554 (PMC13210118; doi:10.3390/nu18101554)
Supplement: Supplementary file 1 [file nutrients-18-01554-s001.zip]

Archive with 1 entries (1 files):
- nutrients-4222118-supplementary.pdf
